# Supplementary material for: Diversity in medullary thymic epithelial cells controls the activity and availability of iNKT cells
Source: Nat Commun. 2020 May 4;11:2198. doi: 10.1038/s41467-020-16041-x (PMC7198500; doi:10.1038/s41467-020-16041-x)
Supplement: Supplementary file 4 — Source Data [file 41467_2020_16041_MOESM4_ESM.xlsx]

## Sheet: Fig 1
Fig. 1b
Pou2f3			Dclk1			Trpm5
WT CD104+	WT CD104-		WT CD104+	WT CD104-		WT CD104+	WT CD104-
0.003421	88.0311		0.062237	55.9306		0.03929	100
0.002257	95.7146		0.056875	100		0.038482	85.8651
0.002257	100		0.112183	92.3818		0.039564	96.7383
Fig. 1d (left panel)
	% Tuft Cells											% CD104+ CCL21+ Cells											% TN Cells
1d	0.17	0.18	0.4	1.62	0.95	1.11	0.93	1.02	0.65			47.6	60.1	48.8	63.8	67.6	79.2	70.8	78.7	72.5	71.4		25.5	15.5	20.1	16.9	21.6	21.6
1wk	0.19	0.33	0.48	0.59	0.38	0.42	0.48	0.53	0.67			79.7	81.1	77.2	75.9	81.3	88.5	86	89	84.1	79.6		12.7	7.2	8.37	8.43	10.5	15.3
2wk	0.93	1.12	1.35	1.2	1.09	1.43						72.3	67.7	70.4	72.7	84.4	86.9	82.1					10.6	8.1	13.1	14.4	12.6	16.4
4wk	1.86	2.21	2.31	2.78	3.24	3.07	2.54					76.2	74.7	81	68.7	76.8	75.6	78					16.8	18	15.9	15.7	13.5	14.8
8wk	2.91	4.12	4.99	1.87	6.94	5.48	6.26	3.97	3.34	3.61		65.9	75	70.1	72.9	73.7	74.2						23.8	26.5	27.4	27.2	21.2	20.7	20.7
Fig. 1d (right panel)
%					Cell no.
CCL21+ ITGB4+	Tuft Cells	TN			CCL21+ ITGB4+	Tuft Cells	TN
64.6	6.74	23.6			23516	2453.5	8590.88
73.1	6.12	15.7			34329	2874.09	7373.08
70.6	6.26	17			34987	3102.26	8424.66
63.6	8.46	23.8			25217	3354	9437
56.4	11.4	26.5			14164	2863	6655
56.1	10.5	27.4			24641	4612	12035
58.8	9.15	27.2			31660	4927	14646

## Sheet: Fig 2
Fig. 2a
Cell no.			%
Foxn1Cre	LTbRTEC		Foxn1Cre	LTbRTEC
1582.54	26.0757		2.18	0.3
1522.86	80.845		1.91	0.4
1548.22	51.5236		2.99	0.2
2888.69	42.4462		6	0.24
2751.87	47.9229		5	0.17
4117.53	78.2967		5.15	0.24
1354	74		2.43	0.28
Fig. 2c
Dclk1			Pou2f3			Trpm5
Foxn1Cre	LTbRTEC		Foxn1Cre	LTbRTEC		Foxn1Cre	LTbRTEC
72.0834	0.080786		100	0.687889		69.2975	16.0495
100	0.083635		51.4569	0.732169		100	20.8168
60.1132	0.105862		65.6144	0.757989		87.8193	16.7867
Fig. 2e
Dclk1				Pou2f3
dGuo	anti-LTbR	WT mTEClow		dGuo	anti-LTbR	WT mTEClow
0.008055	5.80309	55.7741		5.70943	4.7636	68.7188
0.006774	6.04505	100		5.11238	6.30224	100
0.007013	7.55806	65.4813		8.62803	5.04955	70.5944
Fig. 2f
CCL21
dGuo	anti-LTbR
8.46037	100
6.66234	84.2887
4.97599	76.7076

## Sheet: Fig 3
Fig. 3a
%			Cell no.
Foxn1Cre	LTbRTEC		Foxn1Cre	LTbRTEC
76	58.5		37481	14601
69.5	49.5		43548	19472
64.9	62.4		16502	7412
57.8	69.9		50380	8803
71.2	75.2		37244	15124
70.1	75.4		54231	12723
Fig. 3b
CCL21 MFI
Foxn1Cre	LTbRTEC
15241	14102
13319	13038
5094	4942
5153	4958
5517	4533
5943	5775
Fig. 3c
Ccl21
Foxn1Cre	LTbRTEC
55.5876	100
62.5495	96.5779
65.0133	91.8014
Fig. 3d
%			Cell no.
w/o a-LTbR	with a-LTbR		w/o a-LTbR	with a-LTbR
6.07	64.9		128.582	9464.55
7.28	57.7		174.004	8914.45
6.33	50.5		137.326	4348.58

## Sheet: Fig 4
Fig. 4b
No. Total iNKT			No. NKT1			No. NKT2			No. NKT17			% Total iNKT			% NKT1			% NKT2			% NKT17
Foxn1Cre	LTbRTEC		Foxn1Cre	LTbRTEC		Foxn1Cre	LTbRTEC		Foxn1Cre	LTbRTEC		Foxn1Cre	LTbRTEC		Foxn1Cre	LTbRTEC		Foxn1Cre	LTbRTEC		Foxn1Cre	LTbRTEC
1430000	438000		1235520	409530		116688	12395		105677	15155		1.1	0.3		196.802	65.2327		153.444	16.2993		189.749	27.2117
1117600	354200		958901	276984		120701	30249		59456	36837		0.88	0.23		152.74	44.1199		158.721	39.7772		106.757	66.143
1287000	434000		1063062	346332		162162	20268		125997	58156		0.78	0.28		169.332	55.1661		213.242	26.6523		226.235	104.422
378927	79077		301626	62629		48503	4175		35922	5425		0.34	0.086		48.045	9.97596		63.7811	5.4901		64.5	9.7409
627152	110778		481653	96930		101599	4907		35998.5	8785		0.53	0.11		76.7208	15.4397		133.602	6.45267		64.6374	15.774
541995	78101.5		420046	48032.4		75337.4	15698.4		29647.2	3561.43		0.5	0.076		66.9078	7.65093		99.0681	20.6433		53.2332	6.39475
259582	81600.7		207147	57038.9		24348.8	11016.1		15081.7	1966.58		0.43	0.08		32.9957	9.08554		32.0185	14.4861		27.0801	3.5311
523001	62282.5		465993	44158.3		38545.1	9280.1		36191.6	3033.16		0.49	0.079		74.2265	7.03383		50.6866	12.2033		64.9842	5.44621
455066	175488		414565	158290		23071.8	10862.7		27258.4	10634.6		0.57	0.23		66.0347	25.2135		30.3393	14.2844		48.9441	19.095
778005	168837		651969	153304		76944.7	10028.9		67219.7	12797.8		0.66	0.2		103.85	24.4193		101.182	13.188		120.697	22.9793
791602	150817		705317	129853		48604.4	14765		74173.1	12925		0.59	0.15		112.348	20.6839		63.9144	19.4159		133.182	23.2076
	340569			323200			10830.1			25338.3			0.35			51.4815			14.2415			45.4965
Fig. 4c
IL17RB MFI
NKT1	NKT2	NKT17
210	1761	1031
152	1601	741
107	1436	1097
139	1196	433
160	1176	1041
Fig. 4d
CD122 MFI
NKT1	NKT2	NKT17
1430	765	489
1454	478	484
1437	559	414
1255	626	1109
1320	746	408
Fig. 4e
IL25			IL15			IL15Ra
WT CD104+	WT CD104-		WT CD104+	WT CD104-		WT CD104+	WT CD104-
0.003783	50.698		81.0798	57.4831		97.3695	28.5716
0.003457	80.6642		100	38.6522		74.7715	19.0936
0.006819	100		69.8547	51.6503		100	32.1833
Fig. 4f
IL25			IL15			IL15Ra
Foxn1Cre	LTbRTEC		Foxn1Cre	LTbRTEC		Foxn1Cre	LTbRTEC
91.3832	0.043702		52.1717	43.7791		48.1874	56.7506
86.4537	0.046516		32.3388	100		60.5703	49.0376
100	0.048156		42.5113	86.7941		100	48.8806

## Sheet: Fig 5
Fig. 5b
No. Total iNKT			No. NKT1			No. NKT2			No. NKT17			% Total iNKT			% NKT1			% NKT2			% NKT17
WT	Pou2f3 KO		WT	Pou2f3 KO		WT	Pou2f3 KO		WT	Pou2f3 KO		WT	Pou2f3 KO		WT	Pou2f3 KO		WT	Pou2f3 KO		WT	Pou2f3 KO
573936	591188		479236	469994		45857	24061		56303	82766		0.61	0.48		84.3562	96.7616		177.364	53.6232		150.215	82.9399
617386	481535		451927	385228		87051	20128		66678	66933		0.62	0.57		97.8062	100.94		171.153	52.657		115.88	104.936
493411	396292		390288	293652		34588	30792		28519	30633		0.57	0.49		92.7135	98.198		154.589	38.0262		116.953	98.3906
621874	361222		534190	279225		32275	27561		35633	35328		0.69	0.45		109.036	111.648		55.1415	32.3671		105.258	100.644
440803	303373		354846	228136		38702	16716		29754	27819		0.47	0.34		95.5863	105.772		97.3085	61.0766		115.88	99.3562
226079	179921		146047	145736		58102	15923		31651	16660.7		0.21	0.25		103.291	103.813		48.3782	28.0883		62.0172	150.215
427813	191568		320432	160917		106098	7548		46203.8	23562.8		0.32	0.27		112.17	104.466		35.8178	28.8475		61.4807	149.142
292461			207647			65511			31878.2			0.31			105.119			60.5935			72.4249
Fig. 5c
No. Total iNKT			No. NKT1			No. NKT2			No. NKT17			% Total iNKT			% NKT1			% NKT2			% NKT17
WT	IL25 KO		WT	IL25 KO		WT	IL25 KO		WT	IL25 KO		WT	IL25 KO		WT	IL25 KO		WT	IL25 KO		WT	IL25 KO
1436376	1097932		52858.6	33929.4		1.04712e+06	661955		433786	363687		1.07	1.02		97.7522	65.4123		95.9607	60.6634		106.773	89.5187
1741975	938836		35884.7	64720.3		1.28906e+06	383497		499947	284503		1.3	0.7		62.8011	124.774		118.133	35.1446		123.058	70.0281
1695162	1559655		48651.1	94523.1		1.25442e+06	980183		508549	414868		1.11	1.14		79.7416	182.231		114.958	89.8266		125.175	102.117
1423033	1195850		15226.4	48671.1		1132734	813178		345797	344405		1.37	1.05		29.355	93.8329		103.807	74.5218		85.1151	84.7725
1442043	1003824		13555.2	51195		1085858	651482		423961	307170		1.6	0.91		26.133	98.6987		99.5109	59.7035		104.355	75.6074
1505130	1250590		46810	39143		1207115	927937		225770	265125		1.44	1.4		90.2448	75.4637		110.623	85.0386		55.5715	65.2584
1440923	1271453		41354	59504		1109511	605212		299712	456452		1.12	1.17		79.7262	114.718		101.678	55.4632		73.7717	112.352
1.50017e+06			127965			907604			393045			1.52			246.703			83.1752			96.7449
1.46073e+06			97284.3			787331			525861			1.44			187.554			72.1531			129.436
Fig. 5e
No. Total iNKT			No. NKT1			No. NKT2			No. NKT17
PBS	IL25		PBS	IL25		PBS	IL25		PBS	IL25
80093	28562		69761	20708		5382	4813		10092	3685
57311	59252		49861	48645		2310	6680		7852	6814
68390	49024		58474	38483		3675	5883		9643	4902
81939	58718		70550	47444		4767	6880		14995	9923
184824	217164		169484	183877		6728	10207		4824	9686
232132	235238		219365	221359		7700	9691.81		7568	5739.81
178958	182552		166252	167583		7390.96	8516.93		3489.68	6225.03
176040			169174			4841.1			4154.54
Fig. 5f
NKT1	wo IL25			with IL25				NKT2	wo IL25			with IL25				NKT17	wo IL25			with IL25
Day 0	99.8531	102.052	98.092	99.8531	102.052	98.092		Day 0	101.335	98.8508	99.8087	101.335	98.8508	99.8087		Day 0	96.3073	103.112	100.629	96.3073	103.112	100.629
Day 1	53.0101	69.0707	56.5589	50.4456	62.6034	48.5353		Day 1	3.43639	3.62618	4.18804	2.80483	3.41442	3.07086		Day 1	28.2364	16.3342	17.471	12.5805	19.9508	18.126
Day 2	45.3256	64.2354	60.7626	48.3359	63.7392	39.1462		Day 2	2.44574	2.53278	2.14728	0.652789	2.14282	0.974354		Day 2	18.4021	19.9847	35.1322	14.3037	27.2346	11.2097
Day 3	33.0736	38.0306	27.9706	33.532	28.3479	25.3901		Day 3	0.908504	1.41928	0.340196	0.640775	0.422493	0.295081		Day 3	4.66681	8.62958	8.07178	4.97319	1.65395	5.83861
																																						+IL15

## Sheet: Fig 6
Fig. 6c
No. Total iNKT			No.NKT1			No. NKT2			No. NKT17
PBS	IL15/IL15Ra		PBS	IL15/IL15Ra		PBS	IL15/IL15Ra		PBS	IL15/IL15Ra
101840	444539		79209	389237		4000	1625		7355	19994
137125	334387		105960	288333		6115	3003		6233	17821
116238	150920		97885	132440		2331	1546		8565	9548
81037	153591		69460	136525		2593	1191		5655	10239
114059	140154		90046	157009		3110	759		9605	9258
177042	545713		157568	516790		11419	10478		9950	19427
253029	428986		212291	399815		13537	4933		14372	17288
216794	834911		169099	815708		18755	8349.11		9907	38071.9
266781	704603		245706	687693		2667.81	7046.03		4455.25	28536.4
204346			190451			2043.46			1593.9
171402			159918			1714.02			7284.59
177461			163974			1774.61			8127.72
Fig. 6e
NKT1	wo IL15			with IL15/IL15Ra				NKT2	wo IL15			with IL15/IL15Ra				NKT17	wo IL15			with IL15/IL15Ra
Day 0	99.8531	102.052	98.092	99.8531	102.052	98.092		Day 0	101.335	98.8508	99.8087	101.335	98.8508	99.8087		Day 0	96.3073	103.112	100.629	96.3073	103.112	100.629
Day 1	56.2913	60.3511	46.3767	117.221	132.126	112.256		Day 1	4.26256	4.00859	3.13794	7.48138	8.25331	6.84971		Day 1	22.0824	19.0027	21.2229	23.6003	23.3176	26.1743
Day 2	30.8664	33.2828	31.9957	95.6672	138.677	105.572		Day 2	3.36296	3.48286	2.83247	4.1452	5.61932	3.90737		Day 2	19.8827	21.2802	32.8752	21.3485	42.7622	25.9188
Day 3	35.6782	32.4143	38.8175	146.925	137.303	175.413		Day 3	0.510857	1.00243	0.898713	1.24556	0.924156	1.22005		Day 3	10.3327	15.6077	9.1737	14.5559	12.9807	23.343
Fig. 6f
Bcl2 MFI
wo IL15	with IL15/IL15Ra
190	2739
195	2730
200	2658
Fig. 6g
% Ki67
wo IL15	with IL15/IL15Ra
6.38	34.5
8.05	43.2
7.51	43

## Sheet: Fig 7
Fig. 7a
cDC1			cDC2
Foxn1Cre	LTbRTEC		Foxn1Cre	LTbRTEC
35.3	28.1		46.2	27.9
39	25		37.5	23.1
38.1	26.7		39	26
32.7	25.7		36.4	23.2
38	30		53.7	42.1
41.5	27.2		49	36.6
40.7	30		49	40.6
35	26.6		47.9	36.1
27.8	9.55		37.3	8.54
25.9	13.4		35.7	16.5
24.3			36.2
Fig. 7b
cDC1			cDC2
WT	Cd1d1 KO		WT	Cd1d1 KO
24	15.9		35.6	22.7
20	14.5		35.7	27.5
21.4	15.9		34.4	29.1
20.7	8.12		44.2	12.4
18.6	5.92		28.1	8.96
20.6	9.67		45.1	7.27
25.8	7.74		49.6	17.8

## Sheet: Fig 8
Fig. 8b
% iNKT
Spleen			Lung			Liver			Blood
Foxn1Cre	LTbRTEC		Foxn1Cre	LTbRTEC		Foxn1Cre	LTbRTEC		Foxn1Cre	LTbRTEC
0.54	0.28		0.13	0.084		26.9	2.56		0.047	0.03
0.53	0.22		0.12	0.06		19.7	2.99		0.06	0.062
0.57	0.24		0.13	0.033		8.06	10.6		0.05	0.02
0.5	0.16		0.18	0.041		23.2	15.5		0.061	0.09
0.8	0.17		0.35	0.035		14.8	17.9		0.094	0.02
0.71	0.24		0.2	0.035		23.9	8.08		0.14	0.032
0.65	0.4		0.25	0.1		20.9	22.6		0.067	0
No. iNKT
Spleen			Lung			Liver			Blood
Foxn1Cre	LTbRTEC		Foxn1Cre	LTbRTEC		Foxn1Cre	LTbRTEC		Foxn1Cre	LTbRTEC
7594937	3391849		44253	24811		241973	22889		1183.52	850.622
8037965	2832288		40040	25151		248066	31899		1207.43	1093.05
9238020	2484302		42508	13682		150819	106393		2827.8	606.613
5777489	1304490		87469	25483		392045	141307		3516	3056
9778255	1972418		284788	20560		165879	290047		8157	1052
8580037	2703950		101271	22157		282231	144245		5237	2071
7740884	5897935		189282	33770		490725	280015		4528	1795
Fig. 8d
% IL4			% IFNg
Foxn1Cre	LTbRTEC		Foxn1Cre	LTbRTEC
61.4	65.8		66.4	70.3
55.9	61		60.6	66.3
49.8	55.8		54.7	59.7
54.2	61.4		53.6	66
46.3	47.9		53.7	45.1
48.2	45.4		59	48
38.9	47.9		62.3	47.5
Fig. 8e
No. IL4			No. IFNg
Foxn1Cre	LTbRTEC		Foxn1Cre	LTbRTEC
194002	50514		137159	30409
49985	34807		31041	17299
86705	45173		50983	26065
150882	44841		94603	29102
165116	30726		103197	15179
97825	43727		66130	22345
200679	40550		141479	20153
Fig. 8f
ng/ml IL4			ng/ml IFNg
Foxn1Cre	LTbRTEC		Foxn1Cre	LTbRTEC
9.775	2.631		41.56	14.793
7.963	2.434		47.854	9.382
9.4	2.623		40.451	7.753
3.45	2.482		59.069	21.792
4.607	1.167		57.151	11.461
2.337	1.025		62.792	18.86
2.298	0.965		59.723

## Sheet: Sup Fig 1
Suppl. Fig. 1a
LTbR MFI
CD104+ CCL21+	Tuft Cells	Triple Negative
173	369	150
196	358	152
160	312	136
260	519	253
249	492	250
262	551	256
235	454	215

## Sheet: Sup Fig 2
Suppl. Fig. 2b
Tuft Cells
WT	LTbR KO
2873	131
2136	126
1899	118
1688	110
2908	170
1382	99
1816	204

[truncated: 2 more sheets: Sup Fig 3, Sup Fig 4]
